# Supplementary material for: Effect of Functional Group-Modified UiO-66 on the Dehydrogenation of Ammonia Borane
Source: Molecules. 2025 Mar 27;30(7):1487. doi: 10.3390/molecules30071487 (PMC11990169; doi:10.3390/molecules30071487)
Supplement: Supplementary file 1 [file molecules-30-01487-s001.zip]

Archive with 1 entries (1 files):
- molecules-3523092-supplementary.pdf
